# Supplementary material for: Whole-genome sequencing of human Pegivirus variant from an Egyptian patient co-infected with hepatitis C virus: a case report
Source: Virol J. 2019 Nov 11;16:132. doi: 10.1186/s12985-019-1242-5 (PMC6849219; doi:10.1186/s12985-019-1242-5)
Supplement: Supplementary file 1 — Additional file 1: The most significant hits of HPgV sequence. [file 12985_2019_1242_MOESM1_ESM.xlsx]

## Sheet: Final
Genus	Accession	Egy_Seq_Len	Seq2 Length	AlnLen	Identity	MisMatch	Indel	%Identity/Alignment	%Identity/Egy_Seq	%Identity/Seq2	#Reads	%ReadCoverage	AvgDepth	RefName	Genotype (If exist)	pubmed ID	URLs of Papers
Pegivirus	JN127373.1	9370	9368	9394	8531	813	50	90.8133	91.0459	91.0653	11656	0.997652	171.858	GB virus C isolate UU1	G 2	24077364	https://www.ncbi.nlm.nih.gov/pmc/articles/PMC3836497/pdf/2670.pdf
Pegivirus	U63715.1	9370	9367	9394	8408	935	51	89.5039	89.7332	89.7619	10162	0.990605	149.897	Hepatitis GB virus C polyprotein gene	G 2	24077364	https://www.ncbi.nlm.nih.gov/pmc/articles/PMC3836497/pdf/2670.pdf
Pegivirus	AY196904.1	9370	9309	9371	8308	1000	63	88.6565	88.666	89.247	10364	0.990869	154.097	Hepatitis G virus isolate 765	G 2	27072634	https://www.ncbi.nlm.nih.gov/pmc/articles/PMC3101640/pdf/nihms293792.pdf
Pegivirus	D87255.1	9370	9375	9391	8345	1009	37	88.8617	89.0608	89.0133	9810	0.97792	144.508	Hepatitis G virus RNA for polyprotein	G 2	21328384	https://www.ncbi.nlm.nih.gov/pmc/articles/PMC3101640/pdf/nihms293792.pdf
Pegivirus	AF081782.1	9370	9373	9391	8336	1016	39	88.7658	88.9648	88.9363	9284	0.977489	136.68	Hepatitis G virus strain HGV-Iw isolate pHGVqz	G 2	27072634	https://www.ncbi.nlm.nih.gov/pmc/articles/PMC5756482/pdf/jgv-97-1537.pdf
Pegivirus	AF031827.1	9370	9351	9371	8311	1039	21	88.6885	88.698	88.8782	8277	0.958186	122.008	Hepatitis G virus strain HGV-T55875 polyprotein gene	G 2	24077364	https://www.ncbi.nlm.nih.gov/pmc/articles/PMC3836497/pdf/2670.pdf
Pegivirus	AF031828.1	9370	9351	9371	8311	1039	21	88.6885	88.698	88.8782	8277	0.958186	122.008	Hepatitis G virus strain HGV-1517 polyprotein gene	G 2	25741370	https://www.longdom.org/open-access/gb-virus-c-infection-among-lithuanian-population-with-hepatitis-c-virus-infection-jaa.1000076.pdf
Pegivirus	AF031829.1	9370	9351	9371	8311	1039	21	88.6885	88.698	88.8782	8277	0.958186	122.008	Hepatitis G virus strain HGV-1539 polyprotein gene	G 2	10364330	https://jvi.asm.org/content/jvi/73/7/5787.full.pdf
Pegivirus	AB003289.1	9370	8953	9371	7946	1006	419	84.7935	84.8026	88.7524	9487	0.974087	146.748	GB virus C gene for polyprotein	G 2	21328384	https://www.ncbi.nlm.nih.gov/pmc/articles/PMC3101640/pdf/nihms293792.pdf
Pegivirus	AF121950.1	9370	9395	9396	8324	1045	27	88.5909	88.8367	88.6003	8411	0.974667	123.785	Hepatitis G virus strain Iowan	G 2	21328384	https://www.ncbi.nlm.nih.gov/pmc/articles/PMC3101640/pdf/nihms293792.pdf
Pegivirus	D90600.1	9370	9395	9396	8307	1062	27	88.41	88.6553	88.4194	9049	0.96413	133.079	Hepatitis GB virus C genomic RNA for polyprotein isolate GT110	G 2	24077364	https://www.ncbi.nlm.nih.gov/pmc/articles/PMC3836497/pdf/2670.pdf
Pegivirus	HV187474.1	9370	9103	9371	8046	1056	269	85.8606	85.8698	88.3884	9041	0.974074	137.381	JP 2006115845-A/147: Hepatitis G Virus and Molecular Cloning Thereof	G2 by blast and chose more close related sequence(100%)	NA	not identified in papers or database
Pegivirus	U45966.1	9370	9103	9371	8046	1056	269	85.8606	85.8698	88.3884	9041	0.974074	137.381	Hepatitis G virus isolate R10291	G 2	24077364	https://www.ncbi.nlm.nih.gov/pmc/articles/PMC3836497/pdf/2670.pdf
Pegivirus	HV187340.1	9370	9392	9394	8301	1067	26	88.3649	88.5912	88.3837	8459	0.978066	124.132	JP 2006115845-A/13: Hepatitis G Virus and Molecular Cloning Thereof	G2 by blast and chose more close related sequence(100%)	NA	not identified in papers or database
Pegivirus	NC_001710.1	9370	9392	9394	8301	1067	26	88.3649	88.5912	88.3837	8459	0.978066	124.132	GB virus C/Hepatitis G virus	G 2	24077364	https://www.ncbi.nlm.nih.gov/pmc/articles/PMC3836497/pdf/2670.pdf
Pegivirus	U44402.1	9370	9392	9394	8301	1067	26	88.3649	88.5912	88.3837	8459	0.978066	124.132	Hepatitis G virus	G 2	21328384	https://www.ncbi.nlm.nih.gov/pmc/articles/PMC3101640/pdf/nihms293792.pdf
Pegivirus	HV187524.1	9370	9327	9371	8233	1093	45	87.8562	87.8655	88.2706	8546	0.976949	126.279	JP 2006115845-A/197: Hepatitis G Virus and Molecular Cloning Thereof	G2 by blast and chose more close related sequence(99.2%)	NA	not identified in papers or database
Pegivirus	AF309966.1	9370	9292	9376	8178	1108	90	87.2227	87.2785	88.0112	8287	0.947266	123.133	Hepatitis G virus isolate PEI polyprotein precursor RNA	G 2	21328384	https://www.ncbi.nlm.nih.gov/pmc/articles/PMC5756482/pdf/jgv-97-1537.pdf
Pegivirus	KP710601.1	9370	9256	9370	8145	1111	114	86.9264	86.9264	87.997	8902	0.98736	132.814	GB virus C isolate 280-10	G1 by blast and chose more close related sequence(91.8%)	NA	not identified in papers or database
Pegivirus	AF104403.1	9370	9056	9371	7951	1104	316	84.8469	84.8559	87.7981	8402	0.990835	128.414	Hepatitis GB virus C/G polyprotein precursor	G 2	27072634	https://www.ncbi.nlm.nih.gov/pmc/articles/PMC3101640/pdf/nihms293792.pdf
Pegivirus	KC618399.1	9370	9257	9371	8122	1134	115	86.6716	86.6809	87.739	9173	0.976882	136.632	GB virus C isolate Hu_6	G 1	24077364	https://www.ncbi.nlm.nih.gov/pmc/articles/PMC3836497/pdf/2670.pdf
Pegivirus	KM670099.1	9370	9332	9370	8187	1145	38	87.3746	87.3746	87.7304	8116	0.980283	119.849	GB virus C isolate G3765.2 polyprotein gene	G 1	30133782	https://onlinelibrary.wiley.com/doi/pdf/10.1002/jmv.25290
Pegivirus	KM670109.1	9370	9329	9371	8182	1146	43	87.3119	87.3212	87.705	8168	0.978561	120.801	GB virus C isolate G3808 polyprotein gene	G1 by blast and chose more close related sequence(92.5%)	NA	not identified in papers or database
Pegivirus	AB013501.1	9370	9227	9391	8091	1115	185	86.157	86.3501	87.6883	9006	0.976807	134.545	GB virus C gene for polyprotein	G 2	24077364	https://www.ncbi.nlm.nih.gov/pmc/articles/PMC3836497/pdf/2670.pdf
Pegivirus	D90601.1	9370	9390	9394	8232	1134	28	87.6304	87.8549	87.6677	8385	0.994569	123.235	Hepatitis GB virus C genomic RNA for polyprotein isolate GT230	G 3	24077364	https://www.ncbi.nlm.nih.gov/pmc/articles/PMC3836497/pdf/2670.pdf
Pegivirus	KM670102.1	9370	9261	9371	8106	1154	111	86.5009	86.5101	87.5283	7497	0.984883	111.531	GB virus C isolate G3825 polyprotein gene	G1 by blast and chose more close related sequence(93%)	NA	not identified in papers or database
Pegivirus	KC618401.1	9370	9259	9371	8101	1157	113	86.4476	86.4568	87.4932	7335	0.977427	109.227	GB virus C isolate Hu_21	G 5	24077364	https://www.ncbi.nlm.nih.gov/pmc/articles/PMC3836497/pdf/2670.pdf
Pegivirus	AB003288.1	9370	8930	9371	7813	1116	442	83.3742	83.3831	87.4916	8339	0.992273	129.088	Hepatitis GB virus C genomic RNA for polyprotein	G 3	454810	https://www.karger.com/Article/PDF/454810
Pegivirus	KP710603.1	9370	9256	9370	8098	1158	114	86.4248	86.4248	87.4892	8268	0.968237	123.19	GB virus C isolate 920-49	G1 by blast and chose more close related sequence(91.7%)	NA	not identified in papers or database
Pegivirus	KP710605.1	9370	9257	9370	8097	1160	113	86.4141	86.4141	87.4689	8525	0.935832	126.638	GB virus C isolate CHU2727	G1 by blast and chose more close related sequence(92.8%)	NA	not identified in papers or database
Pegivirus	KM670110.1	9370	9333	9371	8160	1172	39	87.0772	87.0864	87.4317	8163	0.976213	120.943	GB virus C isolate EM110 polyprotein gene	G1 by blast and chose more close related sequence(94.6%)	NA	not identified in papers or database
Pegivirus	KM670096.1	9370	9332	9370	8159	1173	38	87.0758	87.0758	87.4303	7621	0.99775	112.222	GB virus C isolate G3796 polyprotein gene	G 1	30133782	https://onlinelibrary.wiley.com/doi/pdf/10.1002/jmv.25290
Pegivirus	KM670097.1	9370	9261	9370	8096	1165	109	86.4034	86.4034	87.4204	7320	0.999676	108.625	GB virus C isolate G3795 polyprotein gene	G1 by blast and chose more close related sequence(98%)	NA	not identified in papers or database
Pegivirus	D87712.1	9370	9391	9395	8205	1161	29	87.3337	87.5667	87.3709	7998	0.96699	117.746	Hepatitis GB virus C genomic RNA	G 3	24077364	https://www.ncbi.nlm.nih.gov/pmc/articles/PMC3836497/pdf/2670.pdf
Pegivirus	D87709.1	9370	9391	9395	8203	1163	29	87.3124	87.5454	87.3496	7946	0.996486	116.8	Hepatitis GB virus C genomic RNA	G 3	24077364	https://www.ncbi.nlm.nih.gov/pmc/articles/PMC3101640/pdf/nihms293792.pdf
Pegivirus	KC618398.1	9370	9258	9370	8086	1172	112	86.2967	86.2967	87.3407	8016	0.972024	119.538	GB virus C isolate Hu_5	G 5	24077364	https://www.ncbi.nlm.nih.gov/pmc/articles/PMC3836497/pdf/2670.pdf
Pegivirus	KM670108.1	9370	9261	9370	8087	1174	109	86.3074	86.3074	87.3232	7214	0.966634	107.245	GB virus C isolate EM119 polyprotein gene	G 1	30133782	https://onlinelibrary.wiley.com/doi/pdf/10.1002/jmv.25290
Pegivirus	KM670098.1	9370	9261	9370	8085	1176	109	86.286	86.286	87.3016	6841	0.977972	101.711	GB virus C isolate G3821 polyprotein gene	G1 by blast and chose more close related sequence (92%)	NA	not identified in papers or database
Pegivirus	D87263.1	9370	9391	9396	8198	1167	31	87.2499	87.492	87.2963	8317	0.973485	122.396	GB virus C genomic RNA	G 3	24077364	https://www.longdom.org/open-access/gb-virus-c-infection-among-lithuanian-population-with-hepatitis-c-virus-infection-jaa.1000076.pdf
Pegivirus	KP710600.1	9370	9246	9371	8070	1175	126	86.1167	86.1259	87.281	7714	0.984426	114.807	GB virus C isolate 62-11	G 1	30133782	https://onlinelibrary.wiley.com/doi/pdf/10.1002/jmv.25290
Pegivirus	D87262.1	9370	9391	9396	8195	1170	31	87.218	87.46	87.2644	8147	0.975934	119.769	GB virus C genomic RNA	G 3	21328384	https://www.ncbi.nlm.nih.gov/pmc/articles/PMC3836497/pdf/2670.pdf
Pegivirus	U94695.1	9370	9213	9371	8039	1173	159	85.7859	85.7951	87.2571	8160	0.990448	121.831	Hepatitis G virus polyprotein gene	G 3	24077364	https://www.ncbi.nlm.nih.gov/pmc/articles/PMC3836497/pdf/2670.pdf
Pegivirus	KC618400.1	9370	9258	9370	8076	1182	112	86.19	86.19	87.2327	7336	0.960575	109.189	GB virus C isolate Hu_20	G 5	24077364	https://www.ncbi.nlm.nih.gov/pmc/articles/PMC3836497/pdf/2670.pdf
Pegivirus	KP710599.1	9370	9255	9370	8073	1182	115	86.158	86.158	87.2285	7492	0.975797	111.751	GB virus C isolate 740-14	G1 by blast and chose more close related sequence(93.5%)	NA	not identified in papers or database
Pegivirus	AB008336.1	9370	9333	9411	8141	1151	119	86.5052	86.8837	87.2281	8378	0.974499	124.027	GB virus C genomic RNA	G 6	24077364	https://www.ncbi.nlm.nih.gov/pmc/articles/PMC3836497/pdf/2670.pdf
Pegivirus	AB003293.1	9370	8930	9371	7789	1140	442	83.1181	83.127	87.2228	7718	0.978052	119.031	GB virus C gene for polyprotein	G 3	21328384	https://www.ncbi.nlm.nih.gov/pmc/articles/PMC3101640/pdf/nihms293792.pdf
Pegivirus	KM670106.1	9370	9261	9370	8077	1184	109	86.2006	86.2006	87.2152	7116	0.97063	105.795	GB virus C isolate G3819 polyprotein gene	G 1	30133782	https://onlinelibrary.wiley.com/doi/pdf/10.1002/jmv.25290
Pegivirus	KM670101.1	9370	9260	9370	8076	1184	110	86.19	86.19	87.2138	7514	0.949028	111.965	GB virus C isolate G3850 polyprotein gene	G 1	30133782	https://onlinelibrary.wiley.com/doi/pdf/10.1002/jmv.25290
Pegivirus	AF006500.1	9370	8982	9370	7832	1150	388	83.5859	83.5859	87.1966	8522	0.991984	131.284	Hepatitis G virus polyprotein precursor	G 3	24077364	https://www.ncbi.nlm.nih.gov/pmc/articles/PMC3836497/pdf/2670.pdf
Pegivirus	HQ331233.1	9370	9264	9394	8077	1163	154	85.9804	86.2006	87.187	8355	0.990609	124.231	GB virus C isolate KY117	G 4	24077364	https://www.ncbi.nlm.nih.gov/pmc/articles/PMC3836497/pdf/2670.pdf
Pegivirus	AY949771.1	9370	9160	9371	7986	1173	212	85.2204	85.2295	87.1834	7067	0.960808	106.552	GB virus C/Hepatitis G virus isolate D50 polyprotein gene	G 5	21328384	https://www.ncbi.nlm.nih.gov/pmc/articles/PMC3101640/pdf/nihms293792.pdf
Pegivirus	AB008335.1	9370	9391	9396	8186	1179	31	87.1222	87.3639	87.1686	8044	0.948142	118.046	Hepatitis GB virus C genomic RNA	G 3	21328384	https://www.ncbi.nlm.nih.gov/pmc/articles/PMC3101640/pdf/nihms293792.pdf
Pegivirus	KM670100.1	9370	9260	9370	8071	1189	110	86.1366	86.1366	87.1598	7598	0.960259	113.416	GB virus C isolate G3845 polyprotein gene	G1 by blast and chose more close related sequence(95.6%)	NA	not identified in papers or database
Pegivirus	KP710598.1	9370	9256	9370	8066	1190	114	86.0832	86.0832	87.1435	7545	0.965212	112.303	GB virus C isolate 263-26	G 1	30133782	https://onlinelibrary.wiley.com/doi/pdf/10.1002/jmv.25290
Pegivirus	D87708.1	9370	9256	9375	8064	1187	124	86.016	86.0619	87.1219	8486	0.955056	126.396	Hepatitis GB virus C genomic RNA for polyprotein	G 3	NA	https://www.ncbi.nlm.nih.gov/pmc/articles/PMC3836497/pdf/2670.pdf
Pegivirus	KM670107.1	9370	9260	9370	8067	1193	110	86.0939	86.0939	87.1166	7095	0.947192	105.377	GB virus C isolate G3826 polyprotein gene	G1 by blast and chose more close related sequence(92.3%)	NA	not identified in papers or database
Pegivirus	HQ331235.1	9370	9264	9394	8067	1173	154	85.874	86.0939	87.079	8192	0.972258	121.835	GB virus C isolate DH028	G 4	24077364	https://www.ncbi.nlm.nih.gov/pmc/articles/PMC3836497/pdf/2670.pdf
Pegivirus	AB013500.1	9370	9231	9393	8035	1173	185	85.5424	85.7524	87.0437	8100	0.965984	120.775	GB virus C gene for polyprotein	G 1	21328384	https://www.ncbi.nlm.nih.gov/pmc/articles/PMC3101640/pdf/nihms293792.pdf
Pegivirus	AB008342.1	9370	9387	9395	8169	1193	33	86.9505	87.1825	87.0246	7743	0.955364	113.926	GB virus C gene for polyprotein	G 3	21328384	https://www.ncbi.nlm.nih.gov/pmc/articles/PMC3101640/pdf/nihms293792.pdf
Pegivirus	KP710604.1	9370	9255	9371	8054	1200	117	85.946	85.9552	87.0232	8412	0.983036	124.986	GB virus C isolate 833-62	G1 by blast and chose more close related sequence(91.5%)	NA	not identified in papers or database
Pegivirus	KP710606.1	9370	9256	9371	8054	1201	116	85.946	85.9552	87.0138	7250	0.960134	108.336	GB virus C isolate 8013815	G1 by blast and chose more close related sequence(91.5%)	NA	not identified in papers or database
Pegivirus	D87713.1	9370	9391	9395	8171	1195	29	86.9718	87.2038	87.0088	7408	0.985199	108.764	Hepatitis GB virus C genomic RNA	G 3	24077364	https://www.ncbi.nlm.nih.gov/pmc/articles/PMC3836497/pdf/2670.pdf
Pegivirus	AB003290.1	9370	8952	9370	7787	1165	418	83.1057	83.1057	86.9861	8171	0.989723	125.869	Hepatitis GB virus C genomic RNA for polyprotein	G 3	21328384	https://www.ncbi.nlm.nih.gov/pmc/articles/PMC3101640/pdf/nihms293792.pdf
Pegivirus	U36380.1	9370	9377	9394	8156	1197	41	86.8214	87.0438	86.9788	7972	0.964914	117.008	Hepatitis GB virus C structural and non structural proteins gene	G 1	24077364	https://www.ncbi.nlm.nih.gov/pmc/articles/PMC3836497/pdf/2670.pdf
Pegivirus	AB021287.1	9370	9228	9390	8024	1184	182	85.4526	85.635	86.9528	7726	0.940616	115.402	Hepatitis G virus gene for polyprotein	G 4	24077364	https://www.ncbi.nlm.nih.gov/pmc/articles/PMC3836497/pdf/2670.pdf
Pegivirus	D87714.1	9370	9391	9396	8165	1200	31	86.8987	87.1398	86.9449	7606	0.948142	111.482	Hepatitis GB virus C genomic RNA	G 3	24077364	https://www.ncbi.nlm.nih.gov/pmc/articles/PMC3836497/pdf/2670.pdf
Pegivirus	D87711.1	9370	9391	9395	8158	1208	29	86.8334	87.0651	86.8704	8218	0.962198	120.748	Hepatitis GB virus C genomic RNA	G 3	24077364	https://www.ncbi.nlm.nih.gov/pmc/articles/PMC3836497/pdf/2670.pdf
Pegivirus	D87710.1	9370	9391	9395	8155	1211	29	86.8015	87.0331	86.8385	7652	0.96486	112.584	Hepatitis GB virus C genomic RNA	G 3	21328384	https://www.ncbi.nlm.nih.gov/pmc/articles/PMC3836497/pdf/2670.pdf
Pegivirus	AB003292.1	9370	8930	9370	7754	1176	440	82.7535	82.7535	86.8309	7777	0.963382	120.154	GB virus C gene for polyprotein	G 6	454810	https://www.karger.com/Article/PDF/454810
Pegivirus	AB003291.1	9370	8965	9407	7776	1152	479	82.6618	82.9883	86.7373	7374	0.977356	113.492	Hepatitis GB virus C genomic RNA for polyprotein	G 1	454810	https://www.karger.com/Article/PDF/454810
Pegivirus	D87715.1	9370	9132	9375	7911	1216	248	84.384	84.429	86.6294	6929	0.947657	105.083	Hepatitis GB virus C genomic RNA for polyprotein	G 3	24077364	https://www.ncbi.nlm.nih.gov/pmc/articles/PMC3836497/pdf/2670.pdf
Pegivirus	KP710602.1	9370	9257	9371	8016	1240	115	85.5405	85.5496	86.5939	7832	0.952468	116.514	GB virus C isolate 469-66	G1 by blast and chose more close related sequence(91.8%)	NA	not identified in papers or database
Pegivirus	AB018667.1	9370	9228	9390	7990	1218	182	85.0905	85.2721	86.5843	7892	0.93834	117.828	Hepatitis G virus genomic RNA for polyprotein	G 4	454810	https://www.karger.com/Article/PDF/454810
Pegivirus	U75356.1	9370	9128	9381	7870	1247	264	83.893	83.9915	86.2182	7229	0.946867	109.229	Hepatitis G virus polyprotein HGVC964 (HGVC964) gene	G 3	24077364	https://www.ncbi.nlm.nih.gov/pmc/articles/PMC3836497/pdf/2670.pdf
